# Supplementary material for: Expanding the genetic toolbox for Cutaneotrichosporon oleaginosus employing newly identified promoters and a novel antibiotic resistance marker
Source: BMC Biotechnol. 2023 Sep 18;23:40. doi: 10.1186/s12896-023-00812-7 (PMC10506223; doi:10.1186/s12896-023-00812-7)
Supplement: Supplementary file 1 — Supplementary Material 1 [file 12896_2023_812_MOESM1_ESM.xlsx]

## Sheet: Plasmids
Table S1. Plasmid used for ATMT of C. oleaginosus with names, promoter, resistance marker, and the complete DNA sequence.
#	Name	Promoter of yeast resistance gene	Yeast resistance gene	Sequence
1	pRF_GAPDHp_HPH	Glyceraldehyde 3-phosphate dehydrogenase (GDH)	hygromycin phosphotransferase (HPH)	ttgacgcttagacaacttaataacacattgcggacgTCTAGAGGGGATTGGCGTCATCAAGTGCCACTGCCGCCGGCATTGGACAATGAACTTGAGACAGAGGTAAGTGCACCTCTTGCAATCAGGGCAGTCGATAGGCGGTGGACGAATGAGGATGCGTCGTGAGCGGGTTCGCTCCTGGCAATCTACCGCACTGGCCTGCGTGTACTGTAGTCGCCCGCACCGCCGTGTCGGCATGGTACAAAGGCAAGAGTAGTAGTAGCACGAGCAGATGCGGGCGTTACAGGCGTAGTAGGCGAGATCAAGCCGAACCGATGAACCCTGTCGCGTACAAGGGTCCTGATATGGGATAACCCTTCCGGCGGCTGGGCCGGCTCGTCATGGCCCGCTCCCCCCCCC…
2	pRF_D9FADp_HPH	Delta-9 Fatty acid desaturase (D9FAD)	hygromycin phosphotransferase (HPH)	ttgacgcttagacaacttaataacacattgcggacgTCTAGACATCCATCTCCCTCCTCCCTCCTCCCTCCTCCTCTTTCTCTCTTTCTCTCTCTCTCTCTCCGCGAGCACGACTTGACGCCGCGTCTCGACGAATCCGAAACCTCCCCCCCACCACCCCCCAAACCCCCCCTTCTCCATATCCTCCGAAATCCGCGCAAGAAACCCAAGTGGCACATAGGCCATCTCGCCACatgaaaaagcctgaactcaccgcgacgtctgtcgagaagtttctgatcgaaaagttcgacagcgtctccgacctgatgcagctctcggagggcgaagaatctcgtgctttcagcttcgatgtaggagggcgtggatatgtcctgcgggtaaatagctgcgccgatg…
3	pRF_UBIp_HPH	Ubiquitin and ubiquitin-like proteins (UBI)	hygromycin phosphotransferase (HPH)	ttgacgcttagacaacttaataacacattgcggacgTCTAGACTCTTCTTTCTTCACTCTCTCCATCCCTCGCACTCGCTACTTGCGTTCTGTCCCACTCCGCACCTAGCAACGTGAGTCCCACCTCCCTCGCCACCACTCCCTCCCCTCACATTCTACTCATTTCCCTCGTTATCGCCACCCAAATCAACGCGCAACGCCGCGCCATCGTCTGGGCTTCCTTCCTTCCTCCTTGCTCCTCCTCCTCCTCCTCCTCATTCTACCTGATTCTCGCGCTTCACCTTCACATACTGTGCTTTGGTGATCGTGCACCCATGGCAGGTCTAGCCCACCTCGTGGCCACATCGCTTAAAGTCACAAGCTCCAGCAGCCCAGCCACCACCCCCTCCCGTTCTTATC…
4	pRF_PPIp_HPH	Cyclophilin type peptidyl-prolyl cis-trans isomerase (PPI)	hygromycin phosphotransferase (HPH)	ttgacgcttagacaacttaataacacattgcggacgTCTAGACACTATCCCCCCACCGCCCCCTCCCCACCACTTCCTCCTCCTTCCCCATCGCTGTCCCAGCGGCTTATACTCACCTAGCTTTGCGGTCTCGACTTGCCCCAACACACGTTCCCTCCTCTTAATAACCCCCATACTCTCACTCTCCTTCATTACAatgaaaaagcctgaactcaccgcgacgtctgtcgagaagtttctgatcgaaaagttcgacagcgtctccgacctgatgcagctctcggagggcgaagaatctcgtgctttcagcttcgatgtaggagggcgtggatatgtcctgcgggtaaatagctgcgccgatggtttctacaaagatcgttatgtttatcggcactttgc…
5	pRF_60Sp_HPH	60S ribosomal protein L37 (60S)	hygromycin phosphotransferase (HPH)	ttgacgcttagacaacttaataacacattgcggacgTCTAGAggcaccggcatcgacgacGGAATCGGAGACGGCAGCGCGCGCGGTGCGCGGGACACTCGAATCGATGGCGGGAGGCGAGAACGCGACGGCTGGCCTCAGTGTCGAGGGAGGAAGAAGGGATGGGCAGCGGAAGGACCGTTTGGGAGGGCACCATGCGCGTCCAGTACGCTTTCGTGCTCACGAGCGCCGAGATGTCCTGTCATGCGTGGCTGGCTGGCATCGAGATGCTCGTGGATGTGCGAATGAGCGCCAATATCCAGACGGGATTGCAGACGCGAGTGCTCTTCCGTCTGTCTGCTCAGGCCTCATCTCTCCCTCGCGCCTCGCCTTGGCCGAATCTCGCCCTGCGCCACCCCG…
6	pRF_PPIp_APH	Cyclophilin type peptidyl-prolyl cis-trans isomerase (PPI)	Aminoglycoside 3'-phosphotransferase (APH)	gtttttctgactttctaggttgtagcatgGTTTCCGCGTAGCAGTAGCAGTACCAGAGGAATGCAGTTGTGACTAGATACTCACTCGTACATGTGTGCTACCCGTGCTGACAAATGCACTGACATGGCCAGTCACTAGCTCCTCACTTCGCAATCGCAACGGCGGCGTGTGCCCTTCAACTCCAGCGGTCATCGGCCACCGTGCCCCTCCCCTCGCCCGAATCCCCGTGCAGCGTCATCGTCCCTGCAGGTGCGACACCCGTGTAATCATCGGGGACACCCGCGGGCCCCCTGCGAACGATGCGGAGGGCCGGCGAGTACGCGGCGCTCCTGGCGCCGACGATGACTGAGAAAGTACCCCGGAAAGGTTATGGCGCCGTCGGGCGGAACAGCAGAAAGT…
7	pRF_PPIp_NAT	Cyclophilin type peptidyl-prolyl cis-trans isomerase (PPI)	Nourseothricin N-acetyl transferase (NAT)	ttgacgcttagacaacttaataacacattgcggacgTCTAGACACTATCCCCCCACCGCCCCCTCCCCACCACTTCCTCCTCCTTCCCCATCGCTGTCCCAGCGGCTTATACTCACCTAGCTTTGCGGTCTCGACTTGCCCCAACACACGTTCCCTCCTCTTAATAACCCCCATACTCTCACTCTCCTTCATTACAatgactaccctcgacgacaccgcctaccgctaccgtacctccgttcccggtgacgccgaggccatcgaggcccttgacggctcgttcactaccgacaccgtcttccgtgtcaccgccaccggcgacggcttcaccctccgcgaggttcccgtcgaccctcccctcaccaaggtcttccccgacgacgagtcggacgacgagtc…

## Sheet: Promoter
Table S2. Names of the endogenous promoters used with the descriptions, IDs, lengths, and sequences.
#	Promoter	Gene of origin	Gene ID (Triol1| or CC85DRAFT_)	Length	Sequence
1	GAPDHp	Glyceraldehyde 3-phosphate dehydrogenase	276138	800	GGGGATTGGCGTCATCAAGTGCCACTGCCGCCGGCATTGGACAATGAACTTGAGACAGAGGTAAGTGCACCTCTTGCAATCAGGGCAGTCGATAGGCGGTGGACGAATGAGGATGCGTCGTGAGCGGGTTCGCTCCTGGCAATCTACCGCACTGGCCTGCGTGTACTGTAGTCGCCCGCACCGCCGTGTCGGCATGGTACAAAGGCAAGAGTAGTAGTAGCACGAGCAGATGCGGGCGTTACAGGCGTAGTAGGCGAGATCAAGCCGAACCGATGAACCCTGTCGCGTACAAGGGTCCTGATATGGGATAACCCTTCCGGCGGCTGGGCCGGCTCGTCATGGCCCGCTCCCCCCCCCCCGGGCATGATCCCCAGATGGTCCTCTGGCCCAGTGCCTAGG…
2	D9FADp	delta-9 fatty acid desaturase	308253	191	CATCCATCTCCCTCCTCCCTCCTCCCTCCTCCTCTTTCTCTCTTTCTCTCTCTCTCTCTCCGCGAGCACGACTTGACGCCGCGTCTCGACGAATCCGAAACCTCCCCCCCACCACCCCCCAAACCCCCCCTTCTCCATATCCTCCGAAATCCGCGCAAGAAACCCAAGTGGCACATAGGCCATCTCGCCAC
3	UBIp	Ubiquitin and ubiquitin-like proteins	289369	463	CTCTTCTTTCTTCACTCTCTCCATCCCTCGCACTCGCTACTTGCGTTCTGTCCCACTCCGCACCTAGCAACGTGAGTCCCACCTCCCTCGCCACCACTCCCTCCCCTCACATTCTACTCATTTCCCTCGTTATCGCCACCCAAATCAACGCGCAACGCCGCGCCATCGTCTGGGCTTCCTTCCTTCCTCCTTGCTCCTCCTCCTCCTCCTCCTCATTCTACCTGATTCTCGCGCTTCACCTTCACATACTGTGCTTTGGTGATCGTGCACCCATGGCAGGTCTAGCCCACCTCGTGGCCACATCGCTTAAAGTCACAAGCTCCAGCAGCCCAGCCACCACCCCCTCCCGTTCTTATCAACCAGTGCTGACACATTACTCTTCTTACCCGACAACTACTT…
4	PPIp	Cyclophilin type peptidyl-prolyl cis-trans isomerase	286945	154	CACTATCCCCCCACCGCCCCCTCCCCACCACTTCCTCCTCCTTCCCCATCGCTGTCCCAGCGGCTTATACTCACCTAGCTTTGCGGTCTCGACTTGCCCCAACACACGTTCCCTCCTCTTAATAACCCCCATACTctcactctccttcattaca
5	60Sp	60S ribosomal protein L37	224393	421	ggcaccggcatcgacgacGGAATCGGAGACGGCAGCGCGCGCGGTGCGCGGGACACTCGAATCGATGGCGGGAGGCGAGAACGCGACGGCTGGCCTCAGTGTCGAGGGAGGAAGAAGGGATGGGCAGCGGAAGGACCGTTTGGGAGGGCACCATGCGCGTCCAGTACGCTTTCGTGCTCACGAGCGCCGAGATGTCCTGTCATGCGTGGCTGGCTGGCATCGAGATGCTCGTGGATGTGCGAATGAGCGCCAATATCCAGACGGGATTGCAGACGCGAGTGCTCTTCCGTCTGTCTGCTCAGGCCTCATCTCTCCCTCGCGCCTCGCCTTGGCCGAATCTCGCCCTGCGCCACCCCGCTCGCCCGTTGTCCCGGTCGTTTGCCGTTCCGCCGCGggaga…

## Sheet: Resistances
Table S3. Resistance markers, their origin organism, abbreviation, protein sequence, and codon-optimized DNA sequence for C. oleaginosus.
Gene	Origin organism	Abr.	Protein sequence	Codon-optimized gene for C. oleaginosus
hygromycin phosphotransferase (aminoglycoside phosphotransferase APH(4)-Ia)	Streptomyces hygroscopicus	HPH	MKKPELTATSVEKFLIEKFDSVSDLMQLSEGEESRAFSFDVGGRGYVLRVNSCADGFYKDRYVYRHFASAALPIPEVLDIGEFSESLTYCISRRAQGVTLQDLPETELPAVLQPVAEAMDAIAAADLSQTSGFGPFGPQGIGQYTTWRDFICAIADPHVYHWQTVMDDTVSASVAQALDELMLWAEDCPEVRHLVHADFGSNNVLTDNGRITAVIDWSEAMFGDSQYEVANIFFWRPWLACMEQQTRYFERRHPELAGSPRLRAYMLRIGLDQLYQSLVDGNFDDAAWAQGRCDAIVRSGAGTVGRTQIARRSAAVWTDGCVEVLADSGNRRPSTRPRAKE*SRCRP	atgaaaaagcctgaactcaccgcgacgtctgtcgagaagtttctgatcgaaaagttcgacagcgtctccgacctgatgcagctctcggagggcgaagaatctcgtgctttcagcttcgatgtaggagggcgtggatatgtcctgcgggtaaatagctgcgccgatggtttctacaaagatcgttatgtttatcggcactttgcatcggccgcgctcccgattccggaagtgcttgacattggggaattcagcgagagcctgacctattgcatctcccgccgtgcacagggtgtcacgttgcaagacctgcctgaaaccgaactgcccgctgttctgcagccggtcgcggaggccatggatgcgatcgctgcggccgatcttagccagacgagcgggttc…
Aminoglycoside 3'-phosphotransferase I	E. coli transposon Tn903	APH	MGKEKTHVSRPRLNSNMDADLYGYKWARDNVGQSGATIYRLYGKPDAPELFLKHGKGSVANDVTDEMVRLNWLTEFMPLPTIKHFIRTPDDAWLLTTAIPGKTAFQVLEEYPDSGENIVDALAVFLRRLHSIPVCNCPFNSDRVFRLAQAQSRMNNGLVDASDFDDERNGWPVEQVWKEMHKLLPFSPDSVVTHGDFSLDNLIFDEGKLIGCIDVGRVGIADRYQDLAILWNCLGEFSPSLQKRLFQKYGIDNPDMNKLQFHLMLDEFF*	atgggtaaggagaagaccCACGTTTCGCGCCCCCGCCTTAACTCGAACATGGACGCTGACCTCTACGGCTACAAGTGGGCCCGTGACAACGTGGGCCAGTCGGGTGCTACTATCTACCGCCTTTACGGTAAGCCCGACGCCCCCGAGCTTTTCCTCAAGCACGGTAAGGGCTCGGTTGCCAACGACGTTACCGACGAGATGGTTCGTCTTAACTGGCTTACCGAGTTCATGCCCCTCCCCACCATTAAGCACTTCATCCGCACCCCTGACGACGCCTGGCTTCTCACCACCGCGATTCCTGGTAAGACCGCCTTCCAGGTCCTCGAGGAGTACCCCGACTCGGGCGAGAACATTGTCGACGCGCTCGCCGTCTTCCTCCGTCGTCTCCACTCGATCCCC…
Nourseothricin N-acetyl transferase	Streptomyces noursei	NAT	MTTLDDTAYRYRTSVPGDAEAIEALDGSFTTDTVFRVTATGDGFTLREVPVDPPLTKVFPDDESDDESDAGEDGDPDSRTFVAYGDDGDLAGFVVVSYSGWNRRLTVEDIEVAPEHRGHGVGRALMGLATEFARERGAGHLWLEVTNVNAPAIHAYRRMGFTLCGLDTALYDGTASDGEQALYMSMPCP*	atgactaccctcgacgacaccgcctaccgctaccgtacctccgttcccggtgacgccgaggccatcgaggcccttgacggctcgttcactaccgacaccgtcttccgtgtcaccgccaccggcgacggcttcaccctccgcgaggttcccgtcgaccctcccctcaccaaggtcttccccgacgacgagtcggacgacgagtcggacgccggcgaggacggtgaccccgactcgcgcaccttcgtcgcctacggcgacgacggcgacctcgccggtttcgtggtcgtttcgtactccggttggaaccgccgtctcaccgttgaggacattgaggtcgctcctgagcaccgtggtcacggtgtcggccgcgcccttatgggtctcgccaccgagttcgcc…

## Sheet: Primer
Table S4. Primers used for plasmid construction, with name, comment, length, melting temperature (Tm), and DNA sequence.
#	Name	Comment	Length	Tm	Sequence
1	pRF-HygF_minusProm_fwd	Construction of pRF_XXp_HPH	20	53.2	ATGAAAAAGCCTGAACTCAC
2	pRF-HygF_minusProm_rev	Construction of pRF_XXp_HPH	17	52.8	TCTAGACGTCCGCAATG
3	60Sp_fwd	Construction of pRF_60Sp_HPH	33	> 75	CATTGCGGACGTCTAGAGGCACCGGCATCGACG
4	60Sp_rev	Construction of pRF_60Sp_HPH	44	72.2	GAGTTCAGGCTTTTTCATGGTTAGTCTGGCTTCTCGAATTTCTC
5	PPIp_fwd	Construction of pRF_PPIp_HPH	33	74.5	CATTGCGGACGTCTAGACACTATCCCCCCACCG
6	PPIp_rev	Construction of pRF_PPIp_HPH	44	71.3	GAGTTCAGGCTTTTTCATTGTAATGAAGGAGAGTGAGAGTATGG
7	UBIp_fwd	Construction of pRF_UBIp_HPH	42	73.3	CATTGCGGACGTCTAGACTCTTCTTTCTTCACTCTCTCCATC
8	UBIp_rev	Construction of pRF_UBIp_HPH	37	70.6	GAGTTCAGGCTTTTTCATTGTTGGTGGGCAACTGTTG
9	D9FADp_fwd	Construction of pRF_D9FADp_HPH	36	> 75	CATTGCGGACGTCTAGACATCCATCTCCCTCCTCCC
10	D9FADp_rev	Construction of pRF_D9FADp_HPH	36	71.7	GAGTTCAGGCTTTTTCATGTGGCGAGATGGCCTATG
11	LB_seq_fwd	Sequencing primer	21	55.9	GTGGTGTAAACAAATTGACGC
12	RB_seq_rev	Sequencing primer	23	57.1	CCAATATATCCTGTCAAACACTG
13	Gibson-KanMX_bb_fwd	Construction of pRF_PPIp_APH	29	58	gtttttctgactttctaggttgtagcatg
14	Gibson-KanMX_bb_rev	Construction of pRF_PPIp_APH	29	61	ccttacccattgtaatgaaggagagtgag
15	Gibson-KanMX_fwd	Construction of pRF_PPIp_APH	28	58	cttcattacaatgggtaaggagaagacc
16	Gibson-KanMX_rev	Construction of pRF_PPIp_APH	28	60	acctagaaagtcagaaaaactcgtcgag
17	NAT_rev	Construction of pRF_PPIp_NAT	16	59.4	GGGGCAGGGCATGGAC
18	NAT_fwd	Construction of pRF_PPIp_NAT	20	59.4	ATGACTACCCTCGACGACAC

## Sheet: Promoter-motif-discovery
Table S5. Gene IDs of 310 highly expressed C. oleaginosus genes included in the motif discovery for promoter annotation.
310 gene ID of highly expressed proteins
CC85DRAFT_135757
CC85DRAFT_138918
CC85DRAFT_142597
CC85DRAFT_150305
CC85DRAFT_224103
CC85DRAFT_234661
CC85DRAFT_240739
CC85DRAFT_241448
CC85DRAFT_242197
CC85DRAFT_242433
CC85DRAFT_244550
CC85DRAFT_244621
CC85DRAFT_245139
CC85DRAFT_247757
CC85DRAFT_248145
CC85DRAFT_250033
CC85DRAFT_250426
CC85DRAFT_251553
CC85DRAFT_253819
CC85DRAFT_255134
CC85DRAFT_255149
CC85DRAFT_255999
CC85DRAFT_257255
CC85DRAFT_258457
CC85DRAFT_261315
CC85DRAFT_264788
CC85DRAFT_266190
CC85DRAFT_267160
CC85DRAFT_269444
CC85DRAFT_269656
CC85DRAFT_270049
CC85DRAFT_271098
CC85DRAFT_271229
CC85DRAFT_272887
CC85DRAFT_273124
CC85DRAFT_273446
CC85DRAFT_275265
CC85DRAFT_275564
CC85DRAFT_275568
CC85DRAFT_276138
CC85DRAFT_278268
CC85DRAFT_279681
CC85DRAFT_279943
CC85DRAFT_280204
CC85DRAFT_280953
CC85DRAFT_281524
CC85DRAFT_281592
CC85DRAFT_281596
CC85DRAFT_281803
CC85DRAFT_281884
CC85DRAFT_281892
CC85DRAFT_281919
CC85DRAFT_282100
CC85DRAFT_282132
CC85DRAFT_282196
CC85DRAFT_282208
CC85DRAFT_282243
CC85DRAFT_282327
CC85DRAFT_282352
CC85DRAFT_282378
CC85DRAFT_282443
CC85DRAFT_282509
CC85DRAFT_282616
CC85DRAFT_282665
CC85DRAFT_282713
CC85DRAFT_282724
CC85DRAFT_282957
CC85DRAFT_283018
CC85DRAFT_283095
CC85DRAFT_283125
CC85DRAFT_283139
CC85DRAFT_283157
CC85DRAFT_283178
CC85DRAFT_283200
CC85DRAFT_283472
CC85DRAFT_283561
CC85DRAFT_283673
CC85DRAFT_283698
CC85DRAFT_283805
CC85DRAFT_284080
CC85DRAFT_28410
CC85DRAFT_284133
CC85DRAFT_284287
CC85DRAFT_284337
CC85DRAFT_284413
CC85DRAFT_284495
CC85DRAFT_284546
CC85DRAFT_284602
CC85DRAFT_284654
CC85DRAFT_284692
CC85DRAFT_284752
CC85DRAFT_284850
CC85DRAFT_284898
CC85DRAFT_285382
CC85DRAFT_285409
CC85DRAFT_285494
CC85DRAFT_285767
CC85DRAFT_285781
CC85DRAFT_285793
CC85DRAFT_285806
CC85DRAFT_285885
CC85DRAFT_286035
CC85DRAFT_286063
CC85DRAFT_286073
CC85DRAFT_286077
CC85DRAFT_286084
CC85DRAFT_286123
CC85DRAFT_286245
CC85DRAFT_286344
CC85DRAFT_286360
CC85DRAFT_286411
CC85DRAFT_286608
CC85DRAFT_286707
CC85DRAFT_286731
CC85DRAFT_286923
CC85DRAFT_286943
CC85DRAFT_286945
CC85DRAFT_287198
CC85DRAFT_287476
CC85DRAFT_287578
CC85DRAFT_287673
CC85DRAFT_287858
CC85DRAFT_287878
CC85DRAFT_287904
CC85DRAFT_287941
CC85DRAFT_287950
CC85DRAFT_288072
CC85DRAFT_288163
CC85DRAFT_288312
CC85DRAFT_288316
CC85DRAFT_288361
CC85DRAFT_288478
CC85DRAFT_288878
CC85DRAFT_289000
CC85DRAFT_289128
CC85DRAFT_289134
CC85DRAFT_289238
CC85DRAFT_289302
CC85DRAFT_289494
CC85DRAFT_289543
CC85DRAFT_291427
CC85DRAFT_292998
CC85DRAFT_293459
CC85DRAFT_294987
CC85DRAFT_296379
CC85DRAFT_296853
CC85DRAFT_297676
CC85DRAFT_298812
CC85DRAFT_299402
CC85DRAFT_300387
CC85DRAFT_300435
CC85DRAFT_300658
CC85DRAFT_301327
CC85DRAFT_301517
CC85DRAFT_301569
CC85DRAFT_301680
CC85DRAFT_301886
CC85DRAFT_301994
CC85DRAFT_302290
CC85DRAFT_304998
CC85DRAFT_305405
CC85DRAFT_306248
CC85DRAFT_306512
CC85DRAFT_307329
CC85DRAFT_307504
CC85DRAFT_307724
CC85DRAFT_307747
CC85DRAFT_307888
CC85DRAFT_308811
CC85DRAFT_309330
CC85DRAFT_309398
CC85DRAFT_309652
CC85DRAFT_310052
CC85DRAFT_310724
CC85DRAFT_312998
CC85DRAFT_315765
CC85DRAFT_316338
CC85DRAFT_319392
CC85DRAFT_322590
CC85DRAFT_324814
CC85DRAFT_326488
CC85DRAFT_326624
CC85DRAFT_326761
CC85DRAFT_326920
CC85DRAFT_327292
CC85DRAFT_327558
CC85DRAFT_327697
CC85DRAFT_327868
CC85DRAFT_327926
CC85DRAFT_329101
CC85DRAFT_330692
CC85DRAFT_330866
CC85DRAFT_331010
CC85DRAFT_331162
CC85DRAFT_331220
CC85DRAFT_331364
CC85DRAFT_331534
CC85DRAFT_72570
CC85DRAFT_76158
CC85DRAFT_81001
CC85DRAFT_101518
CC85DRAFT_189831
CC85DRAFT_19963
CC85DRAFT_240829
CC85DRAFT_241950
CC85DRAFT_245133
CC85DRAFT_246118
CC85DRAFT_246649
CC85DRAFT_246909
CC85DRAFT_248948
CC85DRAFT_249023
CC85DRAFT_251192
CC85DRAFT_251404
CC85DRAFT_252094
CC85DRAFT_257358
CC85DRAFT_261304
CC85DRAFT_262005
CC85DRAFT_268466
CC85DRAFT_271484
CC85DRAFT_273295
CC85DRAFT_274160
CC85DRAFT_274867
CC85DRAFT_275408
CC85DRAFT_276212
CC85DRAFT_277045
CC85DRAFT_279788
CC85DRAFT_280484
CC85DRAFT_281683
CC85DRAFT_281753
CC85DRAFT_282103
CC85DRAFT_282518
CC85DRAFT_282848
CC85DRAFT_282977
CC85DRAFT_283203
CC85DRAFT_283800
CC85DRAFT_284278
CC85DRAFT_284662
CC85DRAFT_284778
CC85DRAFT_284911
CC85DRAFT_285266
CC85DRAFT_285622
CC85DRAFT_285880
CC85DRAFT_286141
CC85DRAFT_286518
CC85DRAFT_286870
CC85DRAFT_287187
CC85DRAFT_287527
CC85DRAFT_287560
CC85DRAFT_287665
CC85DRAFT_288353
CC85DRAFT_289253
CC85DRAFT_289307
CC85DRAFT_289369
CC85DRAFT_289444
CC85DRAFT_289630
CC85DRAFT_289663
CC85DRAFT_293338
CC85DRAFT_296610
CC85DRAFT_298803
CC85DRAFT_299791
CC85DRAFT_305736
CC85DRAFT_308289
CC85DRAFT_311275
CC85DRAFT_314435
CC85DRAFT_325954
CC85DRAFT_325967
CC85DRAFT_326317
CC85DRAFT_327240
CC85DRAFT_328369
CC85DRAFT_329734
CC85DRAFT_330190
CC85DRAFT_330600
CC85DRAFT_331068
CC85DRAFT_331718
CC85DRAFT_43466
CC85DRAFT_59374
CC85DRAFT_137565
CC85DRAFT_197039
CC85DRAFT_241624
CC85DRAFT_242277
CC85DRAFT_247060
CC85DRAFT_252164
CC85DRAFT_253384
CC85DRAFT_256901
CC85DRAFT_264552
CC85DRAFT_271090
CC85DRAFT_272141
CC85DRAFT_276951
CC85DRAFT_283985
CC85DRAFT_284359
CC85DRAFT_284853
CC85DRAFT_285365
CC85DRAFT_286146
CC85DRAFT_286147
CC85DRAFT_286693
CC85DRAFT_287362
CC85DRAFT_287563
CC85DRAFT_288182
CC85DRAFT_288803
CC85DRAFT_289194
CC85DRAFT_295861
CC85DRAFT_304368
CC85DRAFT_306380
CC85DRAFT_307514
CC85DRAFT_326654
CC85DRAFT_327182
CC85DRAFT_331719
CC85DRAFT_56539
CC85DRAFT_82695
CC85DRAFT_96403
